# Supplementary material for: GAGE: generally applicable gene set enrichment for pathway analysis
Source: BMC Bioinformatics. 2009 May 27;10:161. doi: 10.1186/1471-2105-10-161 (PMC2696452; doi:10.1186/1471-2105-10-161)
Supplement: Additional File 2 — Full and non-redundant lists of significant gene sets inferred by GAGE when applied to the BMP6-MSC dataset. [file 1471-2105-10-161-S2.xls]

## Sheet: experimentalSet
Gene.sets	set.size	stat.mean	P	P.exp1	P.exp2
IFNA_HCMV_6HRS_UP	51	-3.80449	2.82752e-07	0.000185164	8.02671e-05
DER_IFNB_UP	87	-3.4694	1.56391e-06	0.00164682	5.51674e-05
BAF57_BT549_DN	304	-3.09182	1.40133e-05	0.00361103	0.000260884
IFN_BETA_UP	60	-2.91802	5.40928e-05	0.00604739	0.000666446
SANA_IFNG_ENDOTHELIAL_UP	63	-2.88241	6.57847e-05	0.00605508	0.000822429
IFN_ANY_UP	77	-2.76465	0.000107893	0.0121513	0.000700584
DAC_BLADDER_UP	27	-2.65221	0.000275451	0.00119319	0.0198113
GRANDVAUX_IFN_NOT_IRF3_UP	14	-2.76423	0.000279284	0.0190006	0.00126304
IFNA_UV-CMV_COMMON_HCMV_6HRS_UP	28	-2.55399	0.000499798	0.00816379	0.00556602
BENNETT_SLE_UP	27	-2.47707	0.000721665	0.00683322	0.00996872
GRANDVAUX_IRF3_UP	13	-2.56058	0.000758313	0.0152398	0.00472115
DAC_IFN_BLADDER_UP	17	-2.4538	0.000984946	0.00636448	0.0150979
SERUM_FIBROBLAST_CORE_DN	177	-2.31669	0.00112366	0.0100648	0.0110492
DER_IFNA_UP	63	-2.21259	0.00151174	0.0559091	0.00276637
DER_IFNG_UP	60	-2.2246	0.00175939	0.0281922	0.00649728
RADAEVA_IFNA_UP	48	-2.18406	0.00211262	0.0354747	0.00633501
CHANG_SERUM_RESPONSE_DN	166	-2.12426	0.00246429	0.00699483	0.038177
LEE_MYC_TGFA_UP	57	-2.14238	0.00268755	0.0186496	0.0157826
LVAD_HEARTFAILURE_DN	38	-2.10545	0.00320595	0.0109858	0.0326705
VEGF_HUVEC_30MIN_UP	22	-1.98358	0.00370268	0.00280691	0.150414
UVC_HIGH_D4_DN	46	1.92376	0.0038054	0.00271328	0.160486
IFN_GAMMA_UP	37	-2.05172	0.00395936	0.0397462	0.0114576
HIF1_TARGETS	35	-2.02041	0.00470713	0.0182611	0.0303307
CMV_HCMV_TIMECOURSE_ALL_UP	444	-1.81925	0.0051664	0.174016	0.00353739
ROTH_HTERT_UP	14	-2.03917	0.00526567	0.0120931	0.052014
NF90_UP	22	-1.99682	0.00535929	0.0509751	0.012589
LEI_MYB_REGULATED_GENES	288	-1.89825	0.00539703	0.0905269	0.00714555
IFNALPHA_HCC_UP	28	-1.96813	0.00578457	0.0472808	0.0148036
ZHAN_MULTIPLE_MYELOMA_VS_NORMAL_UP	60	-1.9121	0.00588037	0.0763391	0.00934163
IFNALPHA_NL_HCC_UP	18	-1.9799	0.00636153	0.0281572	0.0277
HUMAN_CD34_ENRICHED_TRANSCRIPTION_FACTORS	186	1.88926	0.00654421	0.0131484	0.0612652
IFNALPHA_NL_UP	26	-1.94187	0.00671424	0.035814	0.0231601
BRCA_ER_POS	478	-1.8533	0.0067383	0.009543	0.0872734
SHIPP_DLBCL_CURED_UP	27	1.84796	0.00778336	0.00931411	0.105433
HTERT_UP	64	-1.83491	0.00877182	0.0584232	0.0192765
CMV_HCMV_TIMECOURSE_18HRS_DN	18	-1.88095	0.00909534	0.0374446	0.0313529
VERHAAK_AML_NPM1_MUT_VS_WT_DN	225	-1.81553	0.00913494	0.0212512	0.05552
TAKEDA_NUP8_HOXA9_3D_UP	171	-1.81541	0.00929669	0.0513907	0.0234262
TAKEDA_NUP8_HOXA9_16D_UP	150	-1.80803	0.00935506	0.019854	0.0610749

## Sheet: canonicalPathway
Gene.sets	set.size	stat.mean	P	P.exp1	P.exp2
TGF_BETA_SIGNALING_PATHWAY	54	3.14637	1.68983e-05	0.00105878	0.00108762
WNT_SIGNALING	63	2.46833	0.000559854	0.00303631	0.0169563
ALKPATHWAY	35	2.45539	0.000731587	0.00883539	0.00782687
PROLIFERATION_GENES	380	2.27321	0.00130173	0.00680361	0.019247
CELL_PROLIFERATION	214	2.2428	0.00152425	0.0208639	0.00748143
HEMATOPOESIS_RELATED_TRANSCRIPTION_FACTORS	85	2.04667	0.00387722	0.0181154	0.0245502
ERYTHPATHWAY	14	1.98043	0.00684899	0.025273	0.0335727

## Sheet: experimentalSet.nonred
Gene.sets	set.size	stat.mean	P	P.exp1	P.exp2	redundant.gene.set.group
IFNA_HCMV_6HRS_UP	51	-3.80449	2.82752e-07	0.000185164	8.02671e-05	IFNA_HCMV_6HRS_UP; DER_IFNB_UP; IFN_BETA_UP; SANA_IFNG_ENDOTHELIAL_UP; IFN_ANY_UP; DAC_BLADDER_UP; GRANDVAUX_IFN_NOT_IRF3_UP; IFNA_UV-CMV_COMMON_HCMV_6HRS_UP; BENNETT_SLE_UP; DAC_IFN_BLADDER_UP; DER_IFNA_UP; DER_IFNG_UP; RADAEVA_IFNA_UP; IFN_GAMMA_UP; CMV_HCMV_TIMECOURSE_ALL_UP; ROTH_HTERT_UP; NF90_UP; IFNALPHA_HCC_UP; IFNALPHA_NL_HCC_UP; IFNALPHA_NL_UP; TAKEDA_NUP8_HOXA9_3D_UP; TAKEDA_NUP8_HOXA9…
BAF57_BT549_DN	304	-3.09182	1.40133e-05	0.00361103	0.000260884	BAF57_BT549_DN
GRANDVAUX_IRF3_UP	13	-2.56058	0.000758313	0.0152398	0.00472115	GRANDVAUX_IRF3_UP
SERUM_FIBROBLAST_CORE_DN	177	-2.31669	0.00112366	0.0100648	0.0110492	SERUM_FIBROBLAST_CORE_DN; CHANG_SERUM_RESPONSE_DN
LEE_MYC_TGFA_UP	57	-2.14238	0.00268755	0.0186496	0.0157826	LEE_MYC_TGFA_UP
LVAD_HEARTFAILURE_DN	38	-2.10545	0.00320595	0.0109858	0.0326705	LVAD_HEARTFAILURE_DN
VEGF_HUVEC_30MIN_UP	22	-1.98358	0.00370268	0.00280691	0.150414	VEGF_HUVEC_30MIN_UP
UVC_HIGH_D4_DN	46	1.92376	0.0038054	0.00271328	0.160486	UVC_HIGH_D4_DN
HIF1_TARGETS	35	-2.02041	0.00470713	0.0182611	0.0303307	HIF1_TARGETS
LEI_MYB_REGULATED_GENES	288	-1.89825	0.00539703	0.0905269	0.00714555	LEI_MYB_REGULATED_GENES
ZHAN_MULTIPLE_MYELOMA_VS_NORMAL_UP	60	-1.9121	0.00588037	0.0763391	0.00934163	ZHAN_MULTIPLE_MYELOMA_VS_NORMAL_UP
HUMAN_CD34_ENRICHED_TRANSCRIPTION_FACTORS	186	1.88926	0.00654421	0.0131484	0.0612652	HUMAN_CD34_ENRICHED_TRANSCRIPTION_FACTORS
BRCA_ER_POS	478	-1.8533	0.0067383	0.009543	0.0872734	BRCA_ER_POS
SHIPP_DLBCL_CURED_UP	27	1.84796	0.00778336	0.00931411	0.105433	SHIPP_DLBCL_CURED_UP
HTERT_UP	64	-1.83491	0.00877182	0.0584232	0.0192765	HTERT_UP
CMV_HCMV_TIMECOURSE_18HRS_DN	18	-1.88095	0.00909534	0.0374446	0.0313529	CMV_HCMV_TIMECOURSE_18HRS_DN
VERHAAK_AML_NPM1_MUT_VS_WT_DN	225	-1.81553	0.00913494	0.0212512	0.05552	VERHAAK_AML_NPM1_MUT_VS_WT_DN

## Sheet: canonicalPathway.nonred
Gene.sets	set.size	stat.mean	P	P.exp1	P.exp2	redundant.gene.set.group
TGF_BETA_SIGNALING_PATHWAY	54	3.14637	1.68983e-05	0.00105878	0.00108762	TGF_BETA_SIGNALING_PATHWAY; ALKPATHWAY
WNT_SIGNALING	63	2.46833	0.000559854	0.00303631	0.0169563	WNT_SIGNALING
PROLIFERATION_GENES	380	2.27321	0.00130173	0.00680361	0.019247	PROLIFERATION_GENES; CELL_PROLIFERATION; ERYTHPATHWAY
HEMATOPOESIS_RELATED_TRANSCRIPTION_FACTORS	85	2.04667	0.00387722	0.0181154	0.0245502	HEMATOPOESIS_RELATED_TRANSCRIPTION_FACTORS
